# Supplementary material for: Analytical Method Development for 19 Alkyl Halides as Potential Genotoxic Impurities by Analytical Quality by Design
Source: Molecules. 2022 Jul 11;27(14):4437. doi: 10.3390/molecules27144437 (PMC9320377; doi:10.3390/molecules27144437)
Supplement: Supplementary file 1 [file molecules-27-04437-s001.zip]

Archive with 1 entries (1 files):
- molecules-1771200-supplementary.pdf
